# Supplementary material for: Green Purification of Invertase from Ultrasonicated Sifted Baker’s Yeast by Membrane Filtration: A Comparative Study
Source: Molecules. 2025 Jun 19;30(12):2663. doi: 10.3390/molecules30122663 (PMC12195727; doi:10.3390/molecules30122663)
Supplement: Supplementary file 1 [file molecules-30-02663-s001.zip]

Archive with 1 entries (1 files):
- molecules-3675407-supplementary.pdf
